# Supplementary material for: A melanoma subtype with intrinsic resistance to BRAF inhibition identified by receptor tyrosine kinases gene-driven classification
Source: Oncotarget. 2015 Jan 30;6(7):5118–33. doi: 10.18632/oncotarget.3007 (PMC4467137; doi:10.18632/oncotarget.3007)
Supplement: Supplementary file 2 [file oncotarget-06-5118-s002.xlsx]

## Sheet: Suppl. Table 1
Supplementary Table S1: Samples used in CCLE, Meta-Cell and Meta-Clinical datasets
Dataset	Sample ID (CCLE_name or GSM accession)	Cell_Line	GEO_Dataset	RTK/MPSE Subtype
CCLE	CJM_SKIN	CJM	GSE36133	EGFRHIGH/ERBB3LOW-Invasive
CCLE	HS600T_SKIN	Hs_600.T	GSE36133	EGFRHIGH/ERBB3LOW-Invasive
CCLE	HS688AT_SKIN	Hs_688(A).T	GSE36133	EGFRHIGH/ERBB3LOW-Invasive
CCLE	HS839T_SKIN	Hs_839.T	GSE36133	EGFRHIGH/ERBB3LOW-Invasive
CCLE	HS895T_SKIN	Hs_895.T	GSE36133	EGFRHIGH/ERBB3LOW-Invasive
CCLE	HS934T_SKIN	Hs_934.T	GSE36133	EGFRHIGH/ERBB3LOW-Invasive
CCLE	HS940T_SKIN	Hs_940.T	GSE36133	EGFRHIGH/ERBB3LOW-Invasive
CCLE	IGR39_SKIN	IGR-39	GSE36133	EGFRHIGH/ERBB3LOW-Invasive
CCLE	LOXIMVI_SKIN	LOX_IMVI	GSE36133	EGFRHIGH/ERBB3LOW-Invasive
CCLE	RPMI7951_SKIN	RPMI-7951	GSE36133	EGFRHIGH/ERBB3LOW-Invasive
CCLE	WM793_SKIN	WM-793	GSE36133	EGFRHIGH/ERBB3LOW-Invasive
CCLE	A101D_SKIN	A101D	GSE36133	EGFRLOW/ERBB3HIGH-Invasive
CCLE	A375_SKIN	A-375	GSE36133	EGFRLOW/ERBB3HIGH-Invasive
CCLE	COLO818_SKIN	COLO-818	GSE36133	EGFRLOW/ERBB3HIGH-Invasive
CCLE	HS294T_SKIN	Hs_294T	GSE36133	EGFRLOW/ERBB3HIGH-Invasive
CCLE	HT144_SKIN	HT-144	GSE36133	EGFRLOW/ERBB3HIGH-Invasive
CCLE	MDAMB435S_SKIN	MDA-MB-435S	GSE36133	EGFRLOW/ERBB3HIGH-Invasive
CCLE	SKMEL24_SKIN	SK-MEL-24	GSE36133	EGFRLOW/ERBB3HIGH-Invasive
CCLE	SKMEL31_SKIN	SK-MEL-31	GSE36133	EGFRLOW/ERBB3HIGH-Invasive
CCLE	WM115_SKIN	WM-115	GSE36133	EGFRLOW/ERBB3HIGH-Invasive
CCLE	COLO679_SKIN	COLO-679	GSE36133	EGFRLOW/ERBB3HIGH-Proliferative
CCLE	COLO741_SKIN	COLO_741	GSE36133	EGFRLOW/ERBB3HIGH-Proliferative
CCLE	COLO783_SKIN	COLO-783	GSE36133	EGFRLOW/ERBB3HIGH-Proliferative
CCLE	COLO792_SKIN	COLO_792	GSE36133	EGFRLOW/ERBB3HIGH-Proliferative
CCLE	COLO829_SKIN	COLO_829	GSE36133	EGFRLOW/ERBB3HIGH-Proliferative
CCLE	COLO849_SKIN	COLO-849	GSE36133	EGFRLOW/ERBB3HIGH-Proliferative
CCLE	G361_SKIN	G-361	GSE36133	EGFRLOW/ERBB3HIGH-Proliferative
CCLE	HS936T_SKIN	Hs_936.T	GSE36133	EGFRLOW/ERBB3HIGH-Proliferative
CCLE	IGR1_SKIN	IGR-1	GSE36133	EGFRLOW/ERBB3HIGH-Proliferative
CCLE	IGR37_SKIN	IGR-37	GSE36133	EGFRLOW/ERBB3HIGH-Proliferative
CCLE	IPC298_SKIN	IPC-298	GSE36133	EGFRLOW/ERBB3HIGH-Proliferative
CCLE	K029AX_SKIN	K029AX	GSE36133	EGFRLOW/ERBB3HIGH-Proliferative
CCLE	MALME3M_SKIN	Malme-3M	GSE36133	EGFRLOW/ERBB3HIGH-Proliferative
CCLE	MELHO_SKIN	MEL-HO	GSE36133	EGFRLOW/ERBB3HIGH-Proliferative
CCLE	MEWO_SKIN	MeWo	GSE36133	EGFRLOW/ERBB3HIGH-Proliferative
CCLE	RVH421_SKIN	RVH-421	GSE36133	EGFRLOW/ERBB3HIGH-Proliferative
CCLE	SH4_SKIN	SH-4	GSE36133	EGFRLOW/ERBB3HIGH-Proliferative
CCLE	SKMEL1_SKIN	SK-MEL-1	GSE36133	EGFRLOW/ERBB3HIGH-Proliferative
CCLE	SKMEL28_SKIN	SK-MEL-28	GSE36133	EGFRLOW/ERBB3HIGH-Proliferative
CCLE	SKMEL2_SKIN	SK-MEL-2	GSE36133	EGFRLOW/ERBB3HIGH-Proliferative
CCLE	SKMEL30_SKIN	SK-MEL-30	GSE36133	EGFRLOW/ERBB3HIGH-Proliferative
CCLE	SKMEL3_SKIN	SK-MEL-3	GSE36133	EGFRLOW/ERBB3HIGH-Proliferative
CCLE	SKMEL5_SKIN	SK-MEL-5	GSE36133	EGFRLOW/ERBB3HIGH-Proliferative
CCLE	UACC257_SKIN	UACC-257	GSE36133	EGFRLOW/ERBB3HIGH-Proliferative
CCLE	WM2664_SKIN	WM-266-4	GSE36133	EGFRLOW/ERBB3HIGH-Proliferative
CCLE	C32_SKIN	C32	GSE36133	Undetermined
CCLE	CHL1_SKIN	CHL-1	GSE36133	Undetermined
CCLE	COLO800_SKIN	COLO-800	GSE36133	Undetermined
CCLE	HMCB_SKIN	HMCB	GSE36133	Undetermined
CCLE	HS695T_SKIN	Hs_695T	GSE36133	Undetermined
CCLE	HS852T_SKIN	Hs_852.T	GSE36133	Undetermined
CCLE	HS939T_SKIN	Hs_939.T	GSE36133	Undetermined
CCLE	HS944T_SKIN	Hs_944.T	GSE36133	Undetermined
CCLE	MELJUSO_SKIN	MEL-JUSO	GSE36133	Undetermined
CCLE	UACC62_SKIN	UACC-62	GSE36133	Undetermined
CCLE	WM1799_SKIN	WM1799	GSE36133	Undetermined
CCLE	WM88_SKIN	WM-88	GSE36133	Undetermined
CCLE	WM983B_SKIN	WM-983B	GSE36133	Undetermined
Meta-Cell	GSM109065	Ma-Mel_42A	GSE4843	EGFRHIGH/ERBB3LOW-Invasive
Meta-Cell	GSM109069	Ma-Mel_50B	GSE4843	EGFRHIGH/ERBB3LOW-Invasive
Meta-Cell	GSM109071	Ma-Mel_53a	GSE4843	EGFRHIGH/ERBB3LOW-Invasive
Meta-Cell	GSM109079	Ma-Mel_65	GSE4843	EGFRHIGH/ERBB3LOW-Invasive
Meta-Cell	GSM109080	Ma-Mel_66b	GSE4843	EGFRHIGH/ERBB3LOW-Invasive
Meta-Cell	GSM109085	Ma-Mel_74	GSE4843	EGFRHIGH/ERBB3LOW-Invasive
Meta-Cell	GSM109091	Ma-Mel_85	GSE4843	EGFRHIGH/ERBB3LOW-Invasive
Meta-Cell	GSM109092	Ma-Mel_86a	GSE4843	EGFRHIGH/ERBB3LOW-Invasive
Meta-Cell	GSM162904	MM127	GSE7127	EGFRHIGH/ERBB3LOW-Invasive
Meta-Cell	GSM162934	COLOF	GSE7127	EGFRHIGH/ERBB3LOW-Invasive
Meta-Cell	GSM169526	D22	GSE7127	EGFRHIGH/ERBB3LOW-Invasive
Meta-Cell	GSM170592	D38	GSE7127	EGFRHIGH/ERBB3LOW-Invasive
Meta-Cell	GSM170596	MM595	GSE7127	EGFRHIGH/ERBB3LOW-Invasive
Meta-Cell	GSM206518	LOXIMVI	GSE8332	EGFRHIGH/ERBB3LOW-Invasive
Meta-Cell	GSM206540	RPMI7951	GSE8332	EGFRHIGH/ERBB3LOW-Invasive
Meta-Cell	GSM276726	DM636	GSE10916	EGFRHIGH/ERBB3LOW-Invasive
Meta-Cell	GSM276731	DM391	GSE10916	EGFRHIGH/ERBB3LOW-Invasive
Meta-Cell	GSM276734	DM643	GSE10916	EGFRHIGH/ERBB3LOW-Invasive
Meta-Cell	GSM276735	DM366	GSE10916	EGFRHIGH/ERBB3LOW-Invasive
Meta-Cell	GSM276746	DM497	GSE10916	EGFRHIGH/ERBB3LOW-Invasive
Meta-Cell	GSM700748	M080306	GSE28335	EGFRHIGH/ERBB3LOW-Invasive
Meta-Cell	GSM700749	M061103	GSE28335	EGFRHIGH/ERBB3LOW-Invasive
Meta-Cell	GSM700750	M060125	GSE28335	EGFRHIGH/ERBB3LOW-Invasive
Meta-Cell	GSM700752	M081008	GSE28335	EGFRHIGH/ERBB3LOW-Invasive
Meta-Cell	GSM700753	M080307	GSE28335	EGFRHIGH/ERBB3LOW-Invasive
Meta-Cell	GSM109052	Ma-Mel_07	GSE4843	EGFRLOW/ERBB3HIGH-Invasive
Meta-Cell	GSM109056	Ma-Mel_25	GSE4843	EGFRLOW/ERBB3HIGH-Invasive
Meta-Cell	GSM109057	Ma-Mel_26A	GSE4843	EGFRLOW/ERBB3HIGH-Invasive
Meta-Cell	GSM109066	Ma-Mel_45A	GSE4843	EGFRLOW/ERBB3HIGH-Invasive
Meta-Cell	GSM109072	Ma-Mel_54a	GSE4843	EGFRLOW/ERBB3HIGH-Invasive
Meta-Cell	GSM109074	Ma-Mel_58	GSE4843	EGFRLOW/ERBB3HIGH-Invasive
Meta-Cell	GSM109094	KNUD	GSE4843	EGFRLOW/ERBB3HIGH-Invasive
Meta-Cell	GSM162902	HT144	GSE7127	EGFRLOW/ERBB3HIGH-Invasive
Meta-Cell	GSM162941	MM455	GSE7127	EGFRLOW/ERBB3HIGH-Invasive
Meta-Cell	GSM169524	D24	GSE7127	EGFRLOW/ERBB3HIGH-Invasive
Meta-Cell	GSM170589	D29	GSE7127	EGFRLOW/ERBB3HIGH-Invasive
Meta-Cell	GSM170855	D08	GSE7127	EGFRLOW/ERBB3HIGH-Invasive
Meta-Cell	GSM170866	MM229	GSE7127	EGFRLOW/ERBB3HIGH-Invasive
Meta-Cell	GSM171597	D32	GSE7127	EGFRLOW/ERBB3HIGH-Invasive
Meta-Cell	GSM206443	A375	GSE8332	EGFRLOW/ERBB3HIGH-Invasive
Meta-Cell	GSM206511	Hs294T	GSE8332	EGFRLOW/ERBB3HIGH-Invasive
Meta-Cell	GSM206512	Hs695T	GSE8332	EGFRLOW/ERBB3HIGH-Invasive
Meta-Cell	GSM206523	MDA435	GSE8332	EGFRLOW/ERBB3HIGH-Invasive
Meta-Cell	GSM276723	DM751	GSE10916	EGFRLOW/ERBB3HIGH-Invasive
Meta-Cell	GSM276727	DM451	GSE10916	EGFRLOW/ERBB3HIGH-Invasive
Meta-Cell	GSM276730	CRMel	GSE10916	EGFRLOW/ERBB3HIGH-Invasive
Meta-Cell	GSM276749	CNMel	GSE10916	EGFRLOW/ERBB3HIGH-Invasive
Meta-Cell	GSM276755	DM745	GSE10916	EGFRLOW/ERBB3HIGH-Invasive
Meta-Cell	GSM276758	DM422	GSE10916	EGFRLOW/ERBB3HIGH-Invasive
Meta-Cell	GSM276771	A375	GSE10916	EGFRLOW/ERBB3HIGH-Invasive
Meta-Cell	GSM109050	Ma-Mel_04	GSE4843	EGFRLOW/ERBB3HIGH-Proliferative
Meta-Cell	GSM109053	Ma-Mel_08b	GSE4843	EGFRLOW/ERBB3HIGH-Proliferative
Meta-Cell	GSM109054	Ma-Mel_12	GSE4843	EGFRLOW/ERBB3HIGH-Proliferative
Meta-Cell	GSM109055	Ma-Mel_15	GSE4843	EGFRLOW/ERBB3HIGH-Proliferative
Meta-Cell	GSM109058	Ma-Mel_27	GSE4843	EGFRLOW/ERBB3HIGH-Proliferative
Meta-Cell	GSM109059	Ma-Mel_28	GSE4843	EGFRLOW/ERBB3HIGH-Proliferative
Meta-Cell	GSM109060	Ma-Mel_30	GSE4843	EGFRLOW/ERBB3HIGH-Proliferative
Meta-Cell	GSM109061	Ma-Mel_35	GSE4843	EGFRLOW/ERBB3HIGH-Proliferative
Meta-Cell	GSM109062	Ma-Mel_36	GSE4843	EGFRLOW/ERBB3HIGH-Proliferative
Meta-Cell	GSM109063	Ma-Mel_39a	GSE4843	EGFRLOW/ERBB3HIGH-Proliferative
Meta-Cell	GSM109064	Ma-Mel_40	GSE4843	EGFRLOW/ERBB3HIGH-Proliferative
Meta-Cell	GSM109067	Ma-Mel_46	GSE4843	EGFRLOW/ERBB3HIGH-Proliferative
Meta-Cell	GSM109068	Ma-Mel_48A	GSE4843	EGFRLOW/ERBB3HIGH-Proliferative
Meta-Cell	GSM109070	Ma-Mel_52	GSE4843	EGFRLOW/ERBB3HIGH-Proliferative
Meta-Cell	GSM109073	Ma-Mel_57	GSE4843	EGFRLOW/ERBB3HIGH-Proliferative
Meta-Cell	GSM109075	Ma-Mel_59a	GSE4843	EGFRLOW/ERBB3HIGH-Proliferative
Meta-Cell	GSM109076	Ma-Mel_60	GSE4843	EGFRLOW/ERBB3HIGH-Proliferative
Meta-Cell	GSM109077	Ma-Mel_61A	GSE4843	EGFRLOW/ERBB3HIGH-Proliferative
Meta-Cell	GSM109078	Ma-Mel_63A	GSE4843	EGFRLOW/ERBB3HIGH-Proliferative
Meta-Cell	GSM109081	Ma-Mel_67	GSE4843	EGFRLOW/ERBB3HIGH-Proliferative
Meta-Cell	GSM109082	Ma-Mel_69	GSE4843	EGFRLOW/ERBB3HIGH-Proliferative
Meta-Cell	GSM109083	Ma-Mel_71	GSE4843	EGFRLOW/ERBB3HIGH-Proliferative
Meta-Cell	GSM109084	Ma-Mel_73a	GSE4843	EGFRLOW/ERBB3HIGH-Proliferative
Meta-Cell	GSM109086	Ma-Mel_76	GSE4843	EGFRLOW/ERBB3HIGH-Proliferative
Meta-Cell	GSM109087	Ma-Mel_79B	GSE4843	EGFRLOW/ERBB3HIGH-Proliferative
Meta-Cell	GSM109088	Ma-Mel_80a	GSE4843	EGFRLOW/ERBB3HIGH-Proliferative
Meta-Cell	GSM109089	Ma-Mel_82	GSE4843	EGFRLOW/ERBB3HIGH-Proliferative
Meta-Cell	GSM109090	Ma-Mel_84	GSE4843	EGFRLOW/ERBB3HIGH-Proliferative
Meta-Cell	GSM109093	Ma-Mel_86b	GSE4843	EGFRLOW/ERBB3HIGH-Proliferative
Meta-Cell	GSM162905	MM170	GSE7127	EGFRLOW/ERBB3HIGH-Proliferative
Meta-Cell	GSM162906	A2058	GSE7127	EGFRLOW/ERBB3HIGH-Proliferative
Meta-Cell	GSM162928	A11	GSE7127	EGFRLOW/ERBB3HIGH-Proliferative
Meta-Cell	GSM162929	MM370	GSE7127	EGFRLOW/ERBB3HIGH-Proliferative
Meta-Cell	GSM162932	MM386	GSE7127	EGFRLOW/ERBB3HIGH-Proliferative
Meta-Cell	GSM162933	MM415	GSE7127	EGFRLOW/ERBB3HIGH-Proliferative
Meta-Cell	GSM162935	MM200	GSE7127	EGFRLOW/ERBB3HIGH-Proliferative
Meta-Cell	GSM162936	MM466	GSE7127	EGFRLOW/ERBB3HIGH-Proliferative
Meta-Cell	GSM162937	MM537	GSE7127	EGFRLOW/ERBB3HIGH-Proliferative
Meta-Cell	GSM162938	D04	GSE7127	EGFRLOW/ERBB3HIGH-Proliferative
Meta-Cell	GSM162939	D05	GSE7127	EGFRLOW/ERBB3HIGH-Proliferative
Meta-Cell	GSM162940	MM253	GSE7127	EGFRLOW/ERBB3HIGH-Proliferative
Meta-Cell	GSM162942	MM648	GSE7127	EGFRLOW/ERBB3HIGH-Proliferative
Meta-Cell	GSM162943	MM649	GSE7127	EGFRLOW/ERBB3HIGH-Proliferative
Meta-Cell	GSM169525	D25	GSE7127	EGFRLOW/ERBB3HIGH-Proliferative
Meta-Cell	GSM169527	D20	GSE7127	EGFRLOW/ERBB3HIGH-Proliferative
Meta-Cell	GSM169528	D17	GSE7127	EGFRLOW/ERBB3HIGH-Proliferative
Meta-Cell	GSM169530	D11	GSE7127	EGFRLOW/ERBB3HIGH-Proliferative
Meta-Cell	GSM169531	D10	GSE7127	EGFRLOW/ERBB3HIGH-Proliferative
Meta-Cell	GSM170588	D28	GSE7127	EGFRLOW/ERBB3HIGH-Proliferative
Meta-Cell	GSM170590	D35	GSE7127	EGFRLOW/ERBB3HIGH-Proliferative
Meta-Cell	GSM170591	D36	GSE7127	EGFRLOW/ERBB3HIGH-Proliferative
Meta-Cell	GSM170593	D40	GSE7127	EGFRLOW/ERBB3HIGH-Proliferative
Meta-Cell	GSM170594	D41	GSE7127	EGFRLOW/ERBB3HIGH-Proliferative
Meta-Cell	GSM170595	A02	GSE7127	EGFRLOW/ERBB3HIGH-Proliferative
Meta-Cell	GSM170597	MM603	GSE7127	EGFRLOW/ERBB3HIGH-Proliferative
Meta-Cell	GSM170823	BL	GSE7127	EGFRLOW/ERBB3HIGH-Proliferative
Meta-Cell	GSM170833	A13	GSE7127	EGFRLOW/ERBB3HIGH-Proliferative
Meta-Cell	GSM170835	MM473	GSE7127	EGFRLOW/ERBB3HIGH-Proliferative
Meta-Cell	GSM170841	MM329	GSE7127	EGFRLOW/ERBB3HIGH-Proliferative
Meta-Cell	GSM170844	A06	GSE7127	EGFRLOW/ERBB3HIGH-Proliferative
Meta-Cell	GSM170848	MM426	GSE7127	EGFRLOW/ERBB3HIGH-Proliferative
Meta-Cell	GSM170849	MM485	GSE7127	EGFRLOW/ERBB3HIGH-Proliferative
Meta-Cell	GSM170850	MM576	GSE7127	EGFRLOW/ERBB3HIGH-Proliferative
Meta-Cell	GSM170858	MM622	GSE7127	EGFRLOW/ERBB3HIGH-Proliferative
Meta-Cell	GSM170862	A15	GSE7127	EGFRLOW/ERBB3HIGH-Proliferative
Meta-Cell	GSM170865	CJM	GSE7127	EGFRLOW/ERBB3HIGH-Proliferative
Meta-Cell	GSM170867	MM540	GSE7127	EGFRLOW/ERBB3HIGH-Proliferative
Meta-Cell	GSM170978	MM548	GSE7127	EGFRLOW/ERBB3HIGH-Proliferative
Meta-Cell	GSM170979	MM96L	GSE7127	EGFRLOW/ERBB3HIGH-Proliferative
Meta-Cell	GSM170980	SKMEL13	GSE7127	EGFRLOW/ERBB3HIGH-Proliferative
Meta-Cell	GSM170983	WSB	GSE7127	EGFRLOW/ERBB3HIGH-Proliferative
Meta-Cell	GSM170992	A04	GSE7127	EGFRLOW/ERBB3HIGH-Proliferative
Meta-Cell	GSM171011	SKMEL5	GSE7127	EGFRLOW/ERBB3HIGH-Proliferative
Meta-Cell	GSM171012	SKMEL28	GSE7127	EGFRLOW/ERBB3HIGH-Proliferative
Meta-Cell	GSM206438	624MEL	GSE8332	EGFRLOW/ERBB3HIGH-Proliferative
Meta-Cell	GSM206439	888MEL	GSE8332	EGFRLOW/ERBB3HIGH-Proliferative
Meta-Cell	GSM206440	527MEL	GSE8332	EGFRLOW/ERBB3HIGH-Proliferative
Meta-Cell	GSM206441	928MEL	GSE8332	EGFRLOW/ERBB3HIGH-Proliferative
Meta-Cell	GSM206442	A2058	GSE8332	EGFRLOW/ERBB3HIGH-Proliferative
Meta-Cell	GSM206449	C32	GSE8332	EGFRLOW/ERBB3HIGH-Proliferative
Meta-Cell	GSM206465	COLO829	GSE8332	EGFRLOW/ERBB3HIGH-Proliferative
Meta-Cell	GSM206469	G361	GSE8332	EGFRLOW/ERBB3HIGH-Proliferative
Meta-Cell	GSM206522	MALME3M	GSE8332	EGFRLOW/ERBB3HIGH-Proliferative
Meta-Cell	GSM206525	MeWo	GSE8332	EGFRLOW/ERBB3HIGH-Proliferative
Meta-Cell	GSM206542	SK23	GSE8332	EGFRLOW/ERBB3HIGH-Proliferative
Meta-Cell	GSM206543	SKMEL28	GSE8332	EGFRLOW/ERBB3HIGH-Proliferative
Meta-Cell	GSM276724	DM175	GSE10916	EGFRLOW/ERBB3HIGH-Proliferative
Meta-Cell	GSM276725	DM833	GSE10916	EGFRLOW/ERBB3HIGH-Proliferative
Meta-Cell	GSM276729	DM440	GSE10916	EGFRLOW/ERBB3HIGH-Proliferative
Meta-Cell	GSM276732	DM738	GSE10916	EGFRLOW/ERBB3HIGH-Proliferative
Meta-Cell	GSM276733	OCM-1	GSE10916	EGFRLOW/ERBB3HIGH-Proliferative
Meta-Cell	GSM276736	A2058	GSE10916	EGFRLOW/ERBB3HIGH-Proliferative
Meta-Cell	GSM276737	DM6	GSE10916	EGFRLOW/ERBB3HIGH-Proliferative
Meta-Cell	GSM276738	DM646	GSE10916	EGFRLOW/ERBB3HIGH-Proliferative
Meta-Cell	GSM276739	SkMel28	GSE10916	EGFRLOW/ERBB3HIGH-Proliferative
Meta-Cell	GSM276740	DM868	GSE10916	EGFRLOW/ERBB3HIGH-Proliferative
Meta-Cell	GSM276741	MkTBr	GSE10916	EGFRLOW/ERBB3HIGH-Proliferative
Meta-Cell	GSM276742	DM443	GSE10916	EGFRLOW/ERBB3HIGH-Proliferative
Meta-Cell	GSM276743	DM608	GSE10916	EGFRLOW/ERBB3HIGH-Proliferative
Meta-Cell	GSM276744	DM414	GSE10916	EGFRLOW/ERBB3HIGH-Proliferative
Meta-Cell	GSM276745	DM424	GSE10916	EGFRLOW/ERBB3HIGH-Proliferative
Meta-Cell	GSM276747	DM733	GSE10916	EGFRLOW/ERBB3HIGH-Proliferative
Meta-Cell	GSM276748	DM792	GSE10916	EGFRLOW/ERBB3HIGH-Proliferative
Meta-Cell	GSM276750	PRMel	GSE10916	EGFRLOW/ERBB3HIGH-Proliferative
Meta-Cell	GSM276751	DM382	GSE10916	EGFRLOW/ERBB3HIGH-Proliferative
Meta-Cell	GSM276752	DM578	GSE10916	EGFRLOW/ERBB3HIGH-Proliferative
Meta-Cell	GSM276753	DM589	GSE10916	EGFRLOW/ERBB3HIGH-Proliferative
Meta-Cell	GSM276754	DM711	GSE10916	EGFRLOW/ERBB3HIGH-Proliferative
Meta-Cell	GSM276756	DM425	GSE10916	EGFRLOW/ERBB3HIGH-Proliferative
Meta-Cell	GSM276757	DM806	GSE10916	EGFRLOW/ERBB3HIGH-Proliferative
Meta-Cell	GSM276759	DM598	GSE10916	EGFRLOW/ERBB3HIGH-Proliferative
Meta-Cell	GSM276760	UW-1	GSE10916	EGFRLOW/ERBB3HIGH-Proliferative
Meta-Cell	GSM276761	92.1	GSE10916	EGFRLOW/ERBB3HIGH-Proliferative
Meta-Cell	GSM276763	DM798	GSE10916	EGFRLOW/ERBB3HIGH-Proliferative
Meta-Cell	GSM276765	DM595	GSE10916	EGFRLOW/ERBB3HIGH-Proliferative
Meta-Cell	GSM276766	DM467	GSE10916	EGFRLOW/ERBB3HIGH-Proliferative
Meta-Cell	GSM276767	DM787	GSE10916	EGFRLOW/ERBB3HIGH-Proliferative
Meta-Cell	GSM276768	DM459	GSE10916	EGFRLOW/ERBB3HIGH-Proliferative
Meta-Cell	GSM276769	DM401p	GSE10916	EGFRLOW/ERBB3HIGH-Proliferative
Meta-Cell	GSM276770	DM602	GSE10916	EGFRLOW/ERBB3HIGH-Proliferative
Meta-Cell	GSM276772	DM555	GSE10916	EGFRLOW/ERBB3HIGH-Proliferative
Meta-Cell	GSM700742	M980513	GSE28335	EGFRLOW/ERBB3HIGH-Proliferative
Meta-Cell	GSM700743	M010817	GSE28335	EGFRLOW/ERBB3HIGH-Proliferative
Meta-Cell	GSM700744	M050829	GSE28335	EGFRLOW/ERBB3HIGH-Proliferative
Meta-Cell	GSM700745	M000921	GSE28335	EGFRLOW/ERBB3HIGH-Proliferative
Meta-Cell	GSM700746	M080423	GSE28335	EGFRLOW/ERBB3HIGH-Proliferative
Meta-Cell	GSM700747	M080326	GSE28335	EGFRLOW/ERBB3HIGH-Proliferative
Meta-Cell	GSM162930	AF6	GSE7127	Undetermined
Meta-Cell	GSM162931	C-32	GSE7127	Undetermined
Meta-Cell	GSM169529	D14	GSE7127	Undetermined
Meta-Cell	GSM170843	MM383	GSE7127	Undetermined
Meta-Cell	GSM170853	D01	GSE7127	Undetermined
Meta-Cell	GSM170857	MM608	GSE7127	Undetermined
Meta-Cell	GSM276728	DM368	GSE10916	Undetermined
Meta-Cell	GSM276762	SkMel31	GSE10916	Undetermined
Meta-Cell	GSM276764	DM779	GSE10916	Undetermined
Meta-Cell	GSM700751	M010119	GSE28335	Undetermined
Meta-Clinical	GSM390276	NA	GSE15605	EGFRHIGH/ERBB3LOW-Invasive
Meta-Clinical	GSM476606	NA	GSE19234	EGFRHIGH/ERBB3LOW-Invasive
Meta-Clinical	GSM476607	NA	GSE19234	EGFRHIGH/ERBB3LOW-Invasive
Meta-Clinical	GSM476608	NA	GSE19234	EGFRHIGH/ERBB3LOW-Invasive
Meta-Clinical	GSM476609	NA	GSE19234	EGFRHIGH/ERBB3LOW-Invasive
Meta-Clinical	GSM476611	NA	GSE19234	EGFRHIGH/ERBB3LOW-Invasive
Meta-Clinical	GSM476616	NA	GSE19234	EGFRHIGH/ERBB3LOW-Invasive
Meta-Clinical	GSM476618	NA	GSE19234	EGFRHIGH/ERBB3LOW-Invasive
Meta-Clinical	GSM476621	NA	GSE19234	EGFRHIGH/ERBB3LOW-Invasive
Meta-Clinical	GSM476622	NA	GSE19234	EGFRHIGH/ERBB3LOW-Invasive
Meta-Clinical	GSM476640	NA	GSE19234	EGFRHIGH/ERBB3LOW-Invasive
Meta-Clinical	GSM550966	NA	GSE22153	EGFRHIGH/ERBB3LOW-Invasive
Meta-Clinical	GSM550968	NA	GSE22153	EGFRHIGH/ERBB3LOW-Invasive
Meta-Clinical	GSM550974	NA	GSE22153	EGFRHIGH/ERBB3LOW-Invasive
Meta-Clinical	GSM550980	NA	GSE22153	EGFRHIGH/ERBB3LOW-Invasive
Meta-Clinical	GSM550987	NA	GSE22153	EGFRHIGH/ERBB3LOW-Invasive
Meta-Clinical	GSM550990	NA	GSE22153	EGFRHIGH/ERBB3LOW-Invasive
Meta-Clinical	GSM550993	NA	GSE22153	EGFRHIGH/ERBB3LOW-Invasive
Meta-Clinical	GSM551007	NA	GSE22153	EGFRHIGH/ERBB3LOW-Invasive
Meta-Clinical	GSM551023	NA	GSE22154	EGFRHIGH/ERBB3LOW-Invasive
Meta-Clinical	GSM551031	NA	GSE22154	EGFRHIGH/ERBB3LOW-Invasive
Meta-Clinical	GSM551042	NA	GSE22154	EGFRHIGH/ERBB3LOW-Invasive
Meta-Clinical	GSM725746	NA	GSE29359	EGFRHIGH/ERBB3LOW-Invasive
Meta-Clinical	GSM725751	NA	GSE29359	EGFRHIGH/ERBB3LOW-Invasive
Meta-Clinical	GSM725765	NA	GSE29359	EGFRHIGH/ERBB3LOW-Invasive
Meta-Clinical	GSM725771	NA	GSE29359	EGFRHIGH/ERBB3LOW-Invasive
Meta-Clinical	GSM725774	NA	GSE29359	EGFRHIGH/ERBB3LOW-Invasive
Meta-Clinical	GSM725778	NA	GSE29359	EGFRHIGH/ERBB3LOW-Invasive
Meta-Clinical	GSM725791	NA	GSE29359	EGFRHIGH/ERBB3LOW-Invasive
Meta-Clinical	GSM725792	NA	GSE29359	EGFRHIGH/ERBB3LOW-Invasive
Meta-Clinical	GSM725794	NA	GSE29359	EGFRHIGH/ERBB3LOW-Invasive
Meta-Clinical	GSM725797	NA	GSE29359	EGFRHIGH/ERBB3LOW-Invasive
Meta-Clinical	GSM725799	NA	GSE29359	EGFRHIGH/ERBB3LOW-Invasive
Meta-Clinical	GSM725800	NA	GSE29359	EGFRHIGH/ERBB3LOW-Invasive
Meta-Clinical	GSM725809	NA	GSE29359	EGFRHIGH/ERBB3LOW-Invasive
Meta-Clinical	GSM872338	NA	GSE35640	EGFRHIGH/ERBB3LOW-Invasive
Meta-Clinical	GSM872364	NA	GSE35640	EGFRHIGH/ERBB3LOW-Invasive
Meta-Clinical	GSM872386	NA	GSE35640	EGFRHIGH/ERBB3LOW-Invasive
Meta-Clinical	GSM1131566	NA	GSE46517	EGFRHIGH/ERBB3LOW-Invasive
Meta-Clinical	GSM1131581	NA	GSE46517	EGFRHIGH/ERBB3LOW-Invasive
Meta-Clinical	GSM1131586	NA	GSE46517	EGFRHIGH/ERBB3LOW-Invasive
Meta-Clinical	GSM1131618	NA	GSE46517	EGFRHIGH/ERBB3LOW-Invasive
Meta-Clinical	GSM183254	NA	GSE7553	EGFRHIGH/ERBB3LOW-Invasive
Meta-Clinical	GSM183274	NA	GSE7553	EGFRHIGH/ERBB3LOW-Invasive
Meta-Clinical	GSM183276	NA	GSE7553	EGFRHIGH/ERBB3LOW-Invasive
Meta-Clinical	GSM183282	NA	GSE7553	EGFRHIGH/ERBB3LOW-Invasive
Meta-Clinical	GSM390271	NA	GSE15605	EGFRLOW/ERBB3HIGH-Invasive
Meta-Clinical	GSM390281	NA	GSE15605	EGFRLOW/ERBB3HIGH-Invasive
Meta-Clinical	GSM476612	NA	GSE19234	EGFRLOW/ERBB3HIGH-Invasive
Meta-Clinical	GSM476628	NA	GSE19234	EGFRLOW/ERBB3HIGH-Invasive
Meta-Clinical	GSM476630	NA	GSE19234	EGFRLOW/ERBB3HIGH-Invasive
Meta-Clinical	GSM476642	NA	GSE19234	EGFRLOW/ERBB3HIGH-Invasive
Meta-Clinical	GSM550969	NA	GSE22153	EGFRLOW/ERBB3HIGH-Invasive
Meta-Clinical	GSM550977	NA	GSE22153	EGFRLOW/ERBB3HIGH-Invasive
Meta-Clinical	GSM550978	NA	GSE22153	EGFRLOW/ERBB3HIGH-Invasive
Meta-Clinical	GSM550984	NA	GSE22153	EGFRLOW/ERBB3HIGH-Invasive
Meta-Clinical	GSM550985	NA	GSE22153	EGFRLOW/ERBB3HIGH-Invasive
Meta-Clinical	GSM551016	NA	GSE22153	EGFRLOW/ERBB3HIGH-Invasive
Meta-Clinical	GSM551022	NA	GSE22153	EGFRLOW/ERBB3HIGH-Invasive
Meta-Clinical	GSM551030	NA	GSE22154	EGFRLOW/ERBB3HIGH-Invasive
Meta-Clinical	GSM551032	NA	GSE22154	EGFRLOW/ERBB3HIGH-Invasive
Meta-Clinical	GSM551043	NA	GSE22154	EGFRLOW/ERBB3HIGH-Invasive
Meta-Clinical	GSM725752	NA	GSE29359	EGFRLOW/ERBB3HIGH-Invasive
Meta-Clinical	GSM725756	NA	GSE29359	EGFRLOW/ERBB3HIGH-Invasive
Meta-Clinical	GSM725764	NA	GSE29359	EGFRLOW/ERBB3HIGH-Invasive
Meta-Clinical	GSM725784	NA	GSE29359	EGFRLOW/ERBB3HIGH-Invasive
Meta-Clinical	GSM725812	NA	GSE29359	EGFRLOW/ERBB3HIGH-Invasive
Meta-Clinical	GSM725817	NA	GSE29359	EGFRLOW/ERBB3HIGH-Invasive
Meta-Clinical	GSM872346	NA	GSE35640	EGFRLOW/ERBB3HIGH-Invasive
Meta-Clinical	GSM872368	NA	GSE35640	EGFRLOW/ERBB3HIGH-Invasive
Meta-Clinical	GSM872377	NA	GSE35640	EGFRLOW/ERBB3HIGH-Invasive
Meta-Clinical	GSM872379	NA	GSE35640	EGFRLOW/ERBB3HIGH-Invasive
Meta-Clinical	GSM1131578	NA	GSE46517	EGFRLOW/ERBB3HIGH-Invasive
Meta-Clinical	GSM1131601	NA	GSE46517	EGFRLOW/ERBB3HIGH-Invasive
Meta-Clinical	GSM1131602	NA	GSE46517	EGFRLOW/ERBB3HIGH-Invasive
Meta-Clinical	GSM1131608	NA	GSE46517	EGFRLOW/ERBB3HIGH-Invasive
Meta-Clinical	GSM1131614	NA	GSE46517	EGFRLOW/ERBB3HIGH-Invasive
Meta-Clinical	GSM183256	NA	GSE7553	EGFRLOW/ERBB3HIGH-Invasive
Meta-Clinical	GSM183277	NA	GSE7553	EGFRLOW/ERBB3HIGH-Invasive
Meta-Clinical	GSM183291	NA	GSE7553	EGFRLOW/ERBB3HIGH-Invasive
Meta-Clinical	GSM183294	NA	GSE7553	EGFRLOW/ERBB3HIGH-Invasive
Meta-Clinical	GSM183296	NA	GSE7553	EGFRLOW/ERBB3HIGH-Invasive
Meta-Clinical	GSM390270	NA	GSE15605	EGFRLOW/ERBB3HIGH-Proliferative
Meta-Clinical	GSM390272	NA	GSE15605	EGFRLOW/ERBB3HIGH-Proliferative
Meta-Clinical	GSM390273	NA	GSE15605	EGFRLOW/ERBB3HIGH-Proliferative
Meta-Clinical	GSM390274	NA	GSE15605	EGFRLOW/ERBB3HIGH-Proliferative
Meta-Clinical	GSM390275	NA	GSE15605	EGFRLOW/ERBB3HIGH-Proliferative
Meta-Clinical	GSM390277	NA	GSE15605	EGFRLOW/ERBB3HIGH-Proliferative
Meta-Clinical	GSM390278	NA	GSE15605	EGFRLOW/ERBB3HIGH-Proliferative
Meta-Clinical	GSM390279	NA	GSE15605	EGFRLOW/ERBB3HIGH-Proliferative
Meta-Clinical	GSM390280	NA	GSE15605	EGFRLOW/ERBB3HIGH-Proliferative
Meta-Clinical	GSM476610	NA	GSE19234	EGFRLOW/ERBB3HIGH-Proliferative
Meta-Clinical	GSM476613	NA	GSE19234	EGFRLOW/ERBB3HIGH-Proliferative
Meta-Clinical	GSM476614	NA	GSE19234	EGFRLOW/ERBB3HIGH-Proliferative
Meta-Clinical	GSM476615	NA	GSE19234	EGFRLOW/ERBB3HIGH-Proliferative
Meta-Clinical	GSM476617	NA	GSE19234	EGFRLOW/ERBB3HIGH-Proliferative
Meta-Clinical	GSM476619	NA	GSE19234	EGFRLOW/ERBB3HIGH-Proliferative
Meta-Clinical	GSM476620	NA	GSE19234	EGFRLOW/ERBB3HIGH-Proliferative
Meta-Clinical	GSM476623	NA	GSE19234	EGFRLOW/ERBB3HIGH-Proliferative
Meta-Clinical	GSM476624	NA	GSE19234	EGFRLOW/ERBB3HIGH-Proliferative
Meta-Clinical	GSM476625	NA	GSE19234	EGFRLOW/ERBB3HIGH-Proliferative
Meta-Clinical	GSM476626	NA	GSE19234	EGFRLOW/ERBB3HIGH-Proliferative
Meta-Clinical	GSM476627	NA	GSE19234	EGFRLOW/ERBB3HIGH-Proliferative
Meta-Clinical	GSM476629	NA	GSE19234	EGFRLOW/ERBB3HIGH-Proliferative
Meta-Clinical	GSM476631	NA	GSE19234	EGFRLOW/ERBB3HIGH-Proliferative
Meta-Clinical	GSM476632	NA	GSE19234	EGFRLOW/ERBB3HIGH-Proliferative
Meta-Clinical	GSM476633	NA	GSE19234	EGFRLOW/ERBB3HIGH-Proliferative
Meta-Clinical	GSM476634	NA	GSE19234	EGFRLOW/ERBB3HIGH-Proliferative
Meta-Clinical	GSM476635	NA	GSE19234	EGFRLOW/ERBB3HIGH-Proliferative
Meta-Clinical	GSM476636	NA	GSE19234	EGFRLOW/ERBB3HIGH-Proliferative
Meta-Clinical	GSM476637	NA	GSE19234	EGFRLOW/ERBB3HIGH-Proliferative
Meta-Clinical	GSM476638	NA	GSE19234	EGFRLOW/ERBB3HIGH-Proliferative
Meta-Clinical	GSM476639	NA	GSE19234	EGFRLOW/ERBB3HIGH-Proliferative
Meta-Clinical	GSM476641	NA	GSE19234	EGFRLOW/ERBB3HIGH-Proliferative
Meta-Clinical	GSM476643	NA	GSE19234	EGFRLOW/ERBB3HIGH-Proliferative
Meta-Clinical	GSM476644	NA	GSE19234	EGFRLOW/ERBB3HIGH-Proliferative
Meta-Clinical	GSM476645	NA	GSE19234	EGFRLOW/ERBB3HIGH-Proliferative
Meta-Clinical	GSM476646	NA	GSE19234	EGFRLOW/ERBB3HIGH-Proliferative
Meta-Clinical	GSM476647	NA	GSE19234	EGFRLOW/ERBB3HIGH-Proliferative
Meta-Clinical	GSM476648	NA	GSE19234	EGFRLOW/ERBB3HIGH-Proliferative
Meta-Clinical	GSM476649	NA	GSE19234	EGFRLOW/ERBB3HIGH-Proliferative
Meta-Clinical	GSM550967	NA	GSE22153	EGFRLOW/ERBB3HIGH-Proliferative
Meta-Clinical	GSM550970	NA	GSE22153	EGFRLOW/ERBB3HIGH-Proliferative
Meta-Clinical	GSM550971	NA	GSE22153	EGFRLOW/ERBB3HIGH-Proliferative
Meta-Clinical	GSM550972	NA	GSE22153	EGFRLOW/ERBB3HIGH-Proliferative
Meta-Clinical	GSM550973	NA	GSE22153	EGFRLOW/ERBB3HIGH-Proliferative
Meta-Clinical	GSM550975	NA	GSE22153	EGFRLOW/ERBB3HIGH-Proliferative
Meta-Clinical	GSM550976	NA	GSE22153	EGFRLOW/ERBB3HIGH-Proliferative
Meta-Clinical	GSM550979	NA	GSE22153	EGFRLOW/ERBB3HIGH-Proliferative
Meta-Clinical	GSM550981	NA	GSE22153	EGFRLOW/ERBB3HIGH-Proliferative
Meta-Clinical	GSM550982	NA	GSE22153	EGFRLOW/ERBB3HIGH-Proliferative
Meta-Clinical	GSM550983	NA	GSE22153	EGFRLOW/ERBB3HIGH-Proliferative
Meta-Clinical	GSM550986	NA	GSE22153	EGFRLOW/ERBB3HIGH-Proliferative
Meta-Clinical	GSM550988	NA	GSE22153	EGFRLOW/ERBB3HIGH-Proliferative
Meta-Clinical	GSM550989	NA	GSE22153	EGFRLOW/ERBB3HIGH-Proliferative
Meta-Clinical	GSM550991	NA	GSE22153	EGFRLOW/ERBB3HIGH-Proliferative
Meta-Clinical	GSM550992	NA	GSE22153	EGFRLOW/ERBB3HIGH-Proliferative
Meta-Clinical	GSM550994	NA	GSE22153	EGFRLOW/ERBB3HIGH-Proliferative
Meta-Clinical	GSM550995	NA	GSE22153	EGFRLOW/ERBB3HIGH-Proliferative
Meta-Clinical	GSM550996	NA	GSE22153	EGFRLOW/ERBB3HIGH-Proliferative
Meta-Clinical	GSM550997	NA	GSE22153	EGFRLOW/ERBB3HIGH-Proliferative
Meta-Clinical	GSM550998	NA	GSE22153	EGFRLOW/ERBB3HIGH-Proliferative
Meta-Clinical	GSM550999	NA	GSE22153	EGFRLOW/ERBB3HIGH-Proliferative
Meta-Clinical	GSM551000	NA	GSE22153	EGFRLOW/ERBB3HIGH-Proliferative
Meta-Clinical	GSM551001	NA	GSE22153	EGFRLOW/ERBB3HIGH-Proliferative
Meta-Clinical	GSM551002	NA	GSE22153	EGFRLOW/ERBB3HIGH-Proliferative
Meta-Clinical	GSM551003	NA	GSE22153	EGFRLOW/ERBB3HIGH-Proliferative
Meta-Clinical	GSM551004	NA	GSE22153	EGFRLOW/ERBB3HIGH-Proliferative
Meta-Clinical	GSM551005	NA	GSE22153	EGFRLOW/ERBB3HIGH-Proliferative
Meta-Clinical	GSM551006	NA	GSE22153	EGFRLOW/ERBB3HIGH-Proliferative
Meta-Clinical	GSM551008	NA	GSE22153	EGFRLOW/ERBB3HIGH-Proliferative
Meta-Clinical	GSM551009	NA	GSE22153	EGFRLOW/ERBB3HIGH-Proliferative
Meta-Clinical	GSM551010	NA	GSE22153	EGFRLOW/ERBB3HIGH-Proliferative
Meta-Clinical	GSM551011	NA	GSE22153	EGFRLOW/ERBB3HIGH-Proliferative
Meta-Clinical	GSM551012	NA	GSE22153	EGFRLOW/ERBB3HIGH-Proliferative
Meta-Clinical	GSM551013	NA	GSE22153	EGFRLOW/ERBB3HIGH-Proliferative
Meta-Clinical	GSM551014	NA	GSE22153	EGFRLOW/ERBB3HIGH-Proliferative
Meta-Clinical	GSM551015	NA	GSE22153	EGFRLOW/ERBB3HIGH-Proliferative
Meta-Clinical	GSM551017	NA	GSE22153	EGFRLOW/ERBB3HIGH-Proliferative
Meta-Clinical	GSM551018	NA	GSE22153	EGFRLOW/ERBB3HIGH-Proliferative
Meta-Clinical	GSM551019	NA	GSE22153	EGFRLOW/ERBB3HIGH-Proliferative
Meta-Clinical	GSM551020	NA	GSE22153	EGFRLOW/ERBB3HIGH-Proliferative
Meta-Clinical	GSM551021	NA	GSE22153	EGFRLOW/ERBB3HIGH-Proliferative
Meta-Clinical	GSM551024	NA	GSE22154	EGFRLOW/ERBB3HIGH-Proliferative
Meta-Clinical	GSM551025	NA	GSE22154	EGFRLOW/ERBB3HIGH-Proliferative
Meta-Clinical	GSM551026	NA	GSE22154	EGFRLOW/ERBB3HIGH-Proliferative
Meta-Clinical	GSM551027	NA	GSE22154	EGFRLOW/ERBB3HIGH-Proliferative
Meta-Clinical	GSM551028	NA	GSE22154	EGFRLOW/ERBB3HIGH-Proliferative
Meta-Clinical	GSM551029	NA	GSE22154	EGFRLOW/ERBB3HIGH-Proliferative
Meta-Clinical	GSM551033	NA	GSE22154	EGFRLOW/ERBB3HIGH-Proliferative
Meta-Clinical	GSM551034	NA	GSE22154	EGFRLOW/ERBB3HIGH-Proliferative
Meta-Clinical	GSM551035	NA	GSE22154	EGFRLOW/ERBB3HIGH-Proliferative
Meta-Clinical	GSM551036	NA	GSE22154	EGFRLOW/ERBB3HIGH-Proliferative
Meta-Clinical	GSM551037	NA	GSE22154	EGFRLOW/ERBB3HIGH-Proliferative
Meta-Clinical	GSM551038	NA	GSE22154	EGFRLOW/ERBB3HIGH-Proliferative
Meta-Clinical	GSM551039	NA	GSE22154	EGFRLOW/ERBB3HIGH-Proliferative
Meta-Clinical	GSM551040	NA	GSE22154	EGFRLOW/ERBB3HIGH-Proliferative
Meta-Clinical	GSM551041	NA	GSE22154	EGFRLOW/ERBB3HIGH-Proliferative
Meta-Clinical	GSM551044	NA	GSE22154	EGFRLOW/ERBB3HIGH-Proliferative
Meta-Clinical	GSM725742	NA	GSE29359	EGFRLOW/ERBB3HIGH-Proliferative
Meta-Clinical	GSM725743	NA	GSE29359	EGFRLOW/ERBB3HIGH-Proliferative
Meta-Clinical	GSM725744	NA	GSE29359	EGFRLOW/ERBB3HIGH-Proliferative
Meta-Clinical	GSM725745	NA	GSE29359	EGFRLOW/ERBB3HIGH-Proliferative
Meta-Clinical	GSM725747	NA	GSE29359	EGFRLOW/ERBB3HIGH-Proliferative
Meta-Clinical	GSM725748	NA	GSE29359	EGFRLOW/ERBB3HIGH-Proliferative
Meta-Clinical	GSM725749	NA	GSE29359	EGFRLOW/ERBB3HIGH-Proliferative
Meta-Clinical	GSM725750	NA	GSE29359	EGFRLOW/ERBB3HIGH-Proliferative
Meta-Clinical	GSM725753	NA	GSE29359	EGFRLOW/ERBB3HIGH-Proliferative
Meta-Clinical	GSM725754	NA	GSE29359	EGFRLOW/ERBB3HIGH-Proliferative
Meta-Clinical	GSM725755	NA	GSE29359	EGFRLOW/ERBB3HIGH-Proliferative
Meta-Clinical	GSM725757	NA	GSE29359	EGFRLOW/ERBB3HIGH-Proliferative
Meta-Clinical	GSM725758	NA	GSE29359	EGFRLOW/ERBB3HIGH-Proliferative
Meta-Clinical	GSM725759	NA	GSE29359	EGFRLOW/ERBB3HIGH-Proliferative
Meta-Clinical	GSM725760	NA	GSE29359	EGFRLOW/ERBB3HIGH-Proliferative
Meta-Clinical	GSM725761	NA	GSE29359	EGFRLOW/ERBB3HIGH-Proliferative
Meta-Clinical	GSM725762	NA	GSE29359	EGFRLOW/ERBB3HIGH-Proliferative
Meta-Clinical	GSM725766	NA	GSE29359	EGFRLOW/ERBB3HIGH-Proliferative
Meta-Clinical	GSM725767	NA	GSE29359	EGFRLOW/ERBB3HIGH-Proliferative
Meta-Clinical	GSM725768	NA	GSE29359	EGFRLOW/ERBB3HIGH-Proliferative
Meta-Clinical	GSM725769	NA	GSE29359	EGFRLOW/ERBB3HIGH-Proliferative
Meta-Clinical	GSM725770	NA	GSE29359	EGFRLOW/ERBB3HIGH-Proliferative
Meta-Clinical	GSM725772	NA	GSE29359	EGFRLOW/ERBB3HIGH-Proliferative
Meta-Clinical	GSM725773	NA	GSE29359	EGFRLOW/ERBB3HIGH-Proliferative
Meta-Clinical	GSM725775	NA	GSE29359	EGFRLOW/ERBB3HIGH-Proliferative
Meta-Clinical	GSM725776	NA	GSE29359	EGFRLOW/ERBB3HIGH-Proliferative
Meta-Clinical	GSM725777	NA	GSE29359	EGFRLOW/ERBB3HIGH-Proliferative
Meta-Clinical	GSM725779	NA	GSE29359	EGFRLOW/ERBB3HIGH-Proliferative
Meta-Clinical	GSM725780	NA	GSE29359	EGFRLOW/ERBB3HIGH-Proliferative
Meta-Clinical	GSM725781	NA	GSE29359	EGFRLOW/ERBB3HIGH-Proliferative
Meta-Clinical	GSM725782	NA	GSE29359	EGFRLOW/ERBB3HIGH-Proliferative
Meta-Clinical	GSM725785	NA	GSE29359	EGFRLOW/ERBB3HIGH-Proliferative
Meta-Clinical	GSM725786	NA	GSE29359	EGFRLOW/ERBB3HIGH-Proliferative
Meta-Clinical	GSM725787	NA	GSE29359	EGFRLOW/ERBB3HIGH-Proliferative
Meta-Clinical	GSM725788	NA	GSE29359	EGFRLOW/ERBB3HIGH-Proliferative
Meta-Clinical	GSM725789	NA	GSE29359	EGFRLOW/ERBB3HIGH-Proliferative
Meta-Clinical	GSM725790	NA	GSE29359	EGFRLOW/ERBB3HIGH-Proliferative
Meta-Clinical	GSM725793	NA	GSE29359	EGFRLOW/ERBB3HIGH-Proliferative
Meta-Clinical	GSM725796	NA	GSE29359	EGFRLOW/ERBB3HIGH-Proliferative
Meta-Clinical	GSM725798	NA	GSE29359	EGFRLOW/ERBB3HIGH-Proliferative
Meta-Clinical	GSM725801	NA	GSE29359	EGFRLOW/ERBB3HIGH-Proliferative
Meta-Clinical	GSM725802	NA	GSE29359	EGFRLOW/ERBB3HIGH-Proliferative
Meta-Clinical	GSM725806	NA	GSE29359	EGFRLOW/ERBB3HIGH-Proliferative
Meta-Clinical	GSM725807	NA	GSE29359	EGFRLOW/ERBB3HIGH-Proliferative
Meta-Clinical	GSM725808	NA	GSE29359	EGFRLOW/ERBB3HIGH-Proliferative
Meta-Clinical	GSM725810	NA	GSE29359	EGFRLOW/ERBB3HIGH-Proliferative
Meta-Clinical	GSM725811	NA	GSE29359	EGFRLOW/ERBB3HIGH-Proliferative
Meta-Clinical	GSM725813	NA	GSE29359	EGFRLOW/ERBB3HIGH-Proliferative
Meta-Clinical	GSM725814	NA	GSE29359	EGFRLOW/ERBB3HIGH-Proliferative
Meta-Clinical	GSM725815	NA	GSE29359	EGFRLOW/ERBB3HIGH-Proliferative
Meta-Clinical	GSM725816	NA	GSE29359	EGFRLOW/ERBB3HIGH-Proliferative
Meta-Clinical	GSM725818	NA	GSE29359	EGFRLOW/ERBB3HIGH-Proliferative
Meta-Clinical	GSM725819	NA	GSE29359	EGFRLOW/ERBB3HIGH-Proliferative
Meta-Clinical	GSM725820	NA	GSE29359	EGFRLOW/ERBB3HIGH-Proliferative
Meta-Clinical	GSM725821	NA	GSE29359	EGFRLOW/ERBB3HIGH-Proliferative
Meta-Clinical	GSM725822	NA	GSE29359	EGFRLOW/ERBB3HIGH-Proliferative
Meta-Clinical	GSM872329	NA	GSE35640	EGFRLOW/ERBB3HIGH-Proliferative
Meta-Clinical	GSM872330	NA	GSE35640	EGFRLOW/ERBB3HIGH-Proliferative
Meta-Clinical	GSM872331	NA	GSE35640	EGFRLOW/ERBB3HIGH-Proliferative
Meta-Clinical	GSM872332	NA	GSE35640	EGFRLOW/ERBB3HIGH-Proliferative
Meta-Clinical	GSM872333	NA	GSE35640	EGFRLOW/ERBB3HIGH-Proliferative
Meta-Clinical	GSM872334	NA	GSE35640	EGFRLOW/ERBB3HIGH-Proliferative
Meta-Clinical	GSM872335	NA	GSE35640	EGFRLOW/ERBB3HIGH-Proliferative
Meta-Clinical	GSM872336	NA	GSE35640	EGFRLOW/ERBB3HIGH-Proliferative
Meta-Clinical	GSM872337	NA	GSE35640	EGFRLOW/ERBB3HIGH-Proliferative
Meta-Clinical	GSM872339	NA	GSE35640	EGFRLOW/ERBB3HIGH-Proliferative
Meta-Clinical	GSM872340	NA	GSE35640	EGFRLOW/ERBB3HIGH-Proliferative
Meta-Clinical	GSM872341	NA	GSE35640	EGFRLOW/ERBB3HIGH-Proliferative
Meta-Clinical	GSM872342	NA	GSE35640	EGFRLOW/ERBB3HIGH-Proliferative
Meta-Clinical	GSM872343	NA	GSE35640	EGFRLOW/ERBB3HIGH-Proliferative
Meta-Clinical	GSM872344	NA	GSE35640	EGFRLOW/ERBB3HIGH-Proliferative
Meta-Clinical	GSM872345	NA	GSE35640	EGFRLOW/ERBB3HIGH-Proliferative
Meta-Clinical	GSM872347	NA	GSE35640	EGFRLOW/ERBB3HIGH-Proliferative
Meta-Clinical	GSM872348	NA	GSE35640	EGFRLOW/ERBB3HIGH-Proliferative
Meta-Clinical	GSM872349	NA	GSE35640	EGFRLOW/ERBB3HIGH-Proliferative
Meta-Clinical	GSM872350	NA	GSE35640	EGFRLOW/ERBB3HIGH-Proliferative
Meta-Clinical	GSM872351	NA	GSE35640	EGFRLOW/ERBB3HIGH-Proliferative
Meta-Clinical	GSM872352	NA	GSE35640	EGFRLOW/ERBB3HIGH-Proliferative
Meta-Clinical	GSM872353	NA	GSE35640	EGFRLOW/ERBB3HIGH-Proliferative
Meta-Clinical	GSM872354	NA	GSE35640	EGFRLOW/ERBB3HIGH-Proliferative
Meta-Clinical	GSM872355	NA	GSE35640	EGFRLOW/ERBB3HIGH-Proliferative
Meta-Clinical	GSM872356	NA	GSE35640	EGFRLOW/ERBB3HIGH-Proliferative
Meta-Clinical	GSM872357	NA	GSE35640	EGFRLOW/ERBB3HIGH-Proliferative
Meta-Clinical	GSM872358	NA	GSE35640	EGFRLOW/ERBB3HIGH-Proliferative
Meta-Clinical	GSM872359	NA	GSE35640	EGFRLOW/ERBB3HIGH-Proliferative
Meta-Clinical	GSM872360	NA	GSE35640	EGFRLOW/ERBB3HIGH-Proliferative
Meta-Clinical	GSM872361	NA	GSE35640	EGFRLOW/ERBB3HIGH-Proliferative
Meta-Clinical	GSM872362	NA	GSE35640	EGFRLOW/ERBB3HIGH-Proliferative
Meta-Clinical	GSM872363	NA	GSE35640	EGFRLOW/ERBB3HIGH-Proliferative
Meta-Clinical	GSM872365	NA	GSE35640	EGFRLOW/ERBB3HIGH-Proliferative
Meta-Clinical	GSM872366	NA	GSE35640	EGFRLOW/ERBB3HIGH-Proliferative
Meta-Clinical	GSM872367	NA	GSE35640	EGFRLOW/ERBB3HIGH-Proliferative
Meta-Clinical	GSM872369	NA	GSE35640	EGFRLOW/ERBB3HIGH-Proliferative
Meta-Clinical	GSM872370	NA	GSE35640	EGFRLOW/ERBB3HIGH-Proliferative
Meta-Clinical	GSM872371	NA	GSE35640	EGFRLOW/ERBB3HIGH-Proliferative
Meta-Clinical	GSM872372	NA	GSE35640	EGFRLOW/ERBB3HIGH-Proliferative
Meta-Clinical	GSM872373	NA	GSE35640	EGFRLOW/ERBB3HIGH-Proliferative
Meta-Clinical	GSM872374	NA	GSE35640	EGFRLOW/ERBB3HIGH-Proliferative
Meta-Clinical	GSM872375	NA	GSE35640	EGFRLOW/ERBB3HIGH-Proliferative
Meta-Clinical	GSM872376	NA	GSE35640	EGFRLOW/ERBB3HIGH-Proliferative
Meta-Clinical	GSM872378	NA	GSE35640	EGFRLOW/ERBB3HIGH-Proliferative
Meta-Clinical	GSM872380	NA	GSE35640	EGFRLOW/ERBB3HIGH-Proliferative
Meta-Clinical	GSM872381	NA	GSE35640	EGFRLOW/ERBB3HIGH-Proliferative
Meta-Clinical	GSM872382	NA	GSE35640	EGFRLOW/ERBB3HIGH-Proliferative
Meta-Clinical	GSM872383	NA	GSE35640	EGFRLOW/ERBB3HIGH-Proliferative
Meta-Clinical	GSM872384	NA	GSE35640	EGFRLOW/ERBB3HIGH-Proliferative
Meta-Clinical	GSM872385	NA	GSE35640	EGFRLOW/ERBB3HIGH-Proliferative
Meta-Clinical	GSM872387	NA	GSE35640	EGFRLOW/ERBB3HIGH-Proliferative
Meta-Clinical	GSM872388	NA	GSE35640	EGFRLOW/ERBB3HIGH-Proliferative
Meta-Clinical	GSM872389	NA	GSE35640	EGFRLOW/ERBB3HIGH-Proliferative
Meta-Clinical	GSM872390	NA	GSE35640	EGFRLOW/ERBB3HIGH-Proliferative
Meta-Clinical	GSM872391	NA	GSE35640	EGFRLOW/ERBB3HIGH-Proliferative
Meta-Clinical	GSM872392	NA	GSE35640	EGFRLOW/ERBB3HIGH-Proliferative
Meta-Clinical	GSM1131567	NA	GSE46517	EGFRLOW/ERBB3HIGH-Proliferative
Meta-Clinical	GSM1131568	NA	GSE46517	EGFRLOW/ERBB3HIGH-Proliferative
Meta-Clinical	GSM1131577	NA	GSE46517	EGFRLOW/ERBB3HIGH-Proliferative
Meta-Clinical	GSM1131579	NA	GSE46517	EGFRLOW/ERBB3HIGH-Proliferative
Meta-Clinical	GSM1131580	NA	GSE46517	EGFRLOW/ERBB3HIGH-Proliferative
Meta-Clinical	GSM1131582	NA	GSE46517	EGFRLOW/ERBB3HIGH-Proliferative
Meta-Clinical	GSM1131583	NA	GSE46517	EGFRLOW/ERBB3HIGH-Proliferative
Meta-Clinical	GSM1131584	NA	GSE46517	EGFRLOW/ERBB3HIGH-Proliferative
Meta-Clinical	GSM1131585	NA	GSE46517	EGFRLOW/ERBB3HIGH-Proliferative
Meta-Clinical	GSM1131587	NA	GSE46517	EGFRLOW/ERBB3HIGH-Proliferative
Meta-Clinical	GSM1131588	NA	GSE46517	EGFRLOW/ERBB3HIGH-Proliferative
Meta-Clinical	GSM1131589	NA	GSE46517	EGFRLOW/ERBB3HIGH-Proliferative
Meta-Clinical	GSM1131590	NA	GSE46517	EGFRLOW/ERBB3HIGH-Proliferative
Meta-Clinical	GSM1131591	NA	GSE46517	EGFRLOW/ERBB3HIGH-Proliferative
Meta-Clinical	GSM1131592	NA	GSE46517	EGFRLOW/ERBB3HIGH-Proliferative
Meta-Clinical	GSM1131593	NA	GSE46517	EGFRLOW/ERBB3HIGH-Proliferative
Meta-Clinical	GSM1131594	NA	GSE46517	EGFRLOW/ERBB3HIGH-Proliferative
Meta-Clinical	GSM1131595	NA	GSE46517	EGFRLOW/ERBB3HIGH-Proliferative
Meta-Clinical	GSM1131597	NA	GSE46517	EGFRLOW/ERBB3HIGH-Proliferative
Meta-Clinical	GSM1131600	NA	GSE46517	EGFRLOW/ERBB3HIGH-Proliferative
Meta-Clinical	GSM1131606	NA	GSE46517	EGFRLOW/ERBB3HIGH-Proliferative
Meta-Clinical	GSM1131607	NA	GSE46517	EGFRLOW/ERBB3HIGH-Proliferative
Meta-Clinical	GSM1131609	NA	GSE46517	EGFRLOW/ERBB3HIGH-Proliferative
Meta-Clinical	GSM1131610	NA	GSE46517	EGFRLOW/ERBB3HIGH-Proliferative
Meta-Clinical	GSM1131611	NA	GSE46517	EGFRLOW/ERBB3HIGH-Proliferative
Meta-Clinical	GSM1131613	NA	GSE46517	EGFRLOW/ERBB3HIGH-Proliferative
Meta-Clinical	GSM1131617	NA	GSE46517	EGFRLOW/ERBB3HIGH-Proliferative
Meta-Clinical	GSM1131619	NA	GSE46517	EGFRLOW/ERBB3HIGH-Proliferative
Meta-Clinical	GSM1131620	NA	GSE46517	EGFRLOW/ERBB3HIGH-Proliferative
Meta-Clinical	GSM1131630	NA	GSE46517	EGFRLOW/ERBB3HIGH-Proliferative
Meta-Clinical	GSM1131633	NA	GSE46517	EGFRLOW/ERBB3HIGH-Proliferative
Meta-Clinical	GSM1131634	NA	GSE46517	EGFRLOW/ERBB3HIGH-Proliferative
Meta-Clinical	GSM1131635	NA	GSE46517	EGFRLOW/ERBB3HIGH-Proliferative
Meta-Clinical	GSM1131636	NA	GSE46517	EGFRLOW/ERBB3HIGH-Proliferative
Meta-Clinical	GSM1131637	NA	GSE46517	EGFRLOW/ERBB3HIGH-Proliferative
Meta-Clinical	GSM1131638	NA	GSE46517	EGFRLOW/ERBB3HIGH-Proliferative
Meta-Clinical	GSM183226	NA	GSE7553	EGFRLOW/ERBB3HIGH-Proliferative
Meta-Clinical	GSM183227	NA	GSE7553	EGFRLOW/ERBB3HIGH-Proliferative
Meta-Clinical	GSM183228	NA	GSE7553	EGFRLOW/ERBB3HIGH-Proliferative
Meta-Clinical	GSM183229	NA	GSE7553	EGFRLOW/ERBB3HIGH-Proliferative
Meta-Clinical	GSM183230	NA	GSE7553	EGFRLOW/ERBB3HIGH-Proliferative
Meta-Clinical	GSM183231	NA	GSE7553	EGFRLOW/ERBB3HIGH-Proliferative
Meta-Clinical	GSM183232	NA	GSE7553	EGFRLOW/ERBB3HIGH-Proliferative
Meta-Clinical	GSM183233	NA	GSE7553	EGFRLOW/ERBB3HIGH-Proliferative
Meta-Clinical	GSM183252	NA	GSE7553	EGFRLOW/ERBB3HIGH-Proliferative
Meta-Clinical	GSM183253	NA	GSE7553	EGFRLOW/ERBB3HIGH-Proliferative
Meta-Clinical	GSM183255	NA	GSE7553	EGFRLOW/ERBB3HIGH-Proliferative
Meta-Clinical	GSM183257	NA	GSE7553	EGFRLOW/ERBB3HIGH-Proliferative
Meta-Clinical	GSM183273	NA	GSE7553	EGFRLOW/ERBB3HIGH-Proliferative
Meta-Clinical	GSM183275	NA	GSE7553	EGFRLOW/ERBB3HIGH-Proliferative
Meta-Clinical	GSM183278	NA	GSE7553	EGFRLOW/ERBB3HIGH-Proliferative
Meta-Clinical	GSM183279	NA	GSE7553	EGFRLOW/ERBB3HIGH-Proliferative
Meta-Clinical	GSM183280	NA	GSE7553	EGFRLOW/ERBB3HIGH-Proliferative
Meta-Clinical	GSM183281	NA	GSE7553	EGFRLOW/ERBB3HIGH-Proliferative
Meta-Clinical	GSM183283	NA	GSE7553	EGFRLOW/ERBB3HIGH-Proliferative
Meta-Clinical	GSM183284	NA	GSE7553	EGFRLOW/ERBB3HIGH-Proliferative
Meta-Clinical	GSM183285	NA	GSE7553	EGFRLOW/ERBB3HIGH-Proliferative
Meta-Clinical	GSM183286	NA	GSE7553	EGFRLOW/ERBB3HIGH-Proliferative
Meta-Clinical	GSM183287	NA	GSE7553	EGFRLOW/ERBB3HIGH-Proliferative
Meta-Clinical	GSM183288	NA	GSE7553	EGFRLOW/ERBB3HIGH-Proliferative
Meta-Clinical	GSM183289	NA	GSE7553	EGFRLOW/ERBB3HIGH-Proliferative
Meta-Clinical	GSM183290	NA	GSE7553	EGFRLOW/ERBB3HIGH-Proliferative
Meta-Clinical	GSM183292	NA	GSE7553	EGFRLOW/ERBB3HIGH-Proliferative
Meta-Clinical	GSM183293	NA	GSE7553	EGFRLOW/ERBB3HIGH-Proliferative
Meta-Clinical	GSM183295	NA	GSE7553	EGFRLOW/ERBB3HIGH-Proliferative
Meta-Clinical	GSM183297	NA	GSE7553	EGFRLOW/ERBB3HIGH-Proliferative
Meta-Clinical	GSM1131569	NA	GSE46517	Undetermined
Meta-Clinical	GSM1131570	NA	GSE46517	Undetermined
Meta-Clinical	GSM1131571	NA	GSE46517	Undetermined
Meta-Clinical	GSM1131572	NA	GSE46517	Undetermined
Meta-Clinical	GSM1131573	NA	GSE46517	Undetermined
Meta-Clinical	GSM1131574	NA	GSE46517	Undetermined
Meta-Clinical	GSM1131575	NA	GSE46517	Undetermined
Meta-Clinical	GSM1131576	NA	GSE46517	Undetermined
Meta-Clinical	GSM1131623	NA	GSE46517	Undetermined
Meta-Clinical	GSM1131624	NA	GSE46517	Undetermined
Meta-Clinical	GSM1131626	NA	GSE46517	Undetermined
Meta-Clinical	GSM183298	NA	GSE7553	Undetermined
