# Supplementary material for: A melanoma subtype with intrinsic resistance to BRAF inhibition identified by receptor tyrosine kinases gene-driven classification
Source: Oncotarget. 2015 Jan 30;6(7):5118–33. doi: 10.18632/oncotarget.3007 (PMC4467137; doi:10.18632/oncotarget.3007)
Supplement: Supplementary file 3 [file oncotarget-06-5118-s003.xlsx]

## Sheet: Suppl. Table 2
Supplementary Table S2: Differential expression of genes identified by ClaNC among RTK/MPSE subtypes
			False Discovery Rate (ANOVA)
Symbol	Entrez Gene Name	Gene_Cluster	CCLE	Meta-Cell	Meta-Clinical
ABCB5	ATP-binding cassette, sub-family B (MDR/TAP), member 5	1	2.37814e-11	2.20515e-25	NA
ACP5	acid phosphatase 5, tartrate resistant	1	9.47771e-16	7.18254e-24	1.05382e-12
AP1S2	adaptor-related protein complex 1, sigma 2 subunit	1	1.57747e-11	1.80814e-24	6.15851e-23
ASAH1	N-acylsphingosine amidohydrolase (acid ceramidase) 1	1	6.40561e-15	8.93975e-33	8.88424e-21
BACE2	beta-site APP-cleaving enzyme 2	1	2.69543e-13	4.22992e-21	2.58978e-25
C21orf91	chromosome 21 open reading frame 91	1	6.98591e-11	2.82555e-14	6.56756e-11
CAPN3	calpain 3, (p94)	1	2.67538e-17	4.44383e-57	3.4133e-55
CDC16	cell division cycle 16	1	2.0491e-06	2.22474e-12	1.182e-10
CHST6	carbohydrate (N-acetylglucosamine 6-O) sulfotransferase 6	1	1.8876e-12	3.50933e-20	NA
CITED1	Cbp/p300-interacting transactivator, with Glu/Asp-rich carboxy-terminal domain, 1	1	1.01599e-14	5.52605e-26	1.14334e-12
CPN1	carboxypeptidase N, polypeptide 1	1	1.26049e-15	1.72009e-17	5.091e-09
CTSH	cathepsin H	1	9.02149e-11	1.20362e-18	1.22439e-12
DCT	dopachrome tautomerase	1	5.70986e-13	2.44571e-40	5.10965e-34
EDNRB	endothelin receptor type B	1	1.24216e-16	5.35382e-23	5.13501e-30
ERBB3	v-erb-b2 avian erythroblastic leukemia viral oncogene homolog 3	1	1.13793e-16	6.12815e-32	1.98687e-34
FAM69B	family with sequence similarity 69, member B	1	6.92678e-15	5.14682e-21	NA
FCGR2A	Fc fragment of IgG, low affinity IIa, receptor (CD32)	1	3.84037e-12	1.08261e-11	6.88269e-10
FMN1	formin 1	1	2.06872e-11	1.28094e-26	NA
FOXP1	forkhead box P1	1	1.79698e-07	4.20194e-10	NA
GALNT3	polypeptide N-acetylgalactosaminyltransferase 3	1	4.86891e-12	7.62008e-32	NA
GAS7	growth arrest-specific 7	1	1.91714e-11	1.2923e-27	4.23155e-13
GJB1	gap junction protein, beta 1, 32kDa	1	6.15787e-11	1.00433e-16	9.49063e-15
GPM6B	glycoprotein M6B	1	1.92092e-15	6.04181e-42	3.02098e-21
GPR137B	G protein-coupled receptor 137B	1	1.4411e-13	8.48272e-25	5.89961e-18
GPR143	G protein-coupled receptor 143	1	1.40378e-12	1.38798e-24	5.61197e-42
GREB1	growth regulation by estrogen in breast cancer 1	1	1.13032e-15	4.59968e-32	5.7187e-21
GYG2	glycogenin 2	1	1.8804e-12	8.94525e-27	3.31112e-35
HPS4	Hermansky-Pudlak syndrome 4	1	1.83942e-12	4.66438e-30	5.06495e-24
HRK	harakiri, BCL2 interacting protein	1	3.13981e-11	3.14708e-19	2.32145e-14
IGSF11	immunoglobulin superfamily, member 11	1	4.86463e-15	3.78848e-37	NA
IGSF8	immunoglobulin superfamily, member 8	1	8.62277e-13	4.67976e-22	NA
ITPKB	inositol-trisphosphate 3-kinase B	1	3.36797e-13	2.78061e-24	7.28567e-16
KAT2B	K(lysine) acetyltransferase 2B	1	1.46949e-11	6.51885e-18	9.04424e-15
LAMA1	laminin, alpha 1	1	3.86284e-12	8.41846e-31	1.73475e-06
LEF1	lymphoid enhancer-binding factor 1	1	7.89212e-12	1.27961e-22	4.08834e-10
LHFPL3-AS1	LHFPL3 antisense RNA 1	1	9.72283e-13	3.97673e-33	NA
LINC00518	long intergenic non-protein coding RNA 518	1	5.61035e-15	2.67284e-49	NA
LINC00520	long intergenic non-protein coding RNA 520	1	5.15754e-12	3.97601e-22	NA
LOC100505592	uncharacterized LOC100505592	1	2.5101e-09	3.27421e-16	NA
LRGUK	leucine-rich repeats and guanylate kinase domain containing	1	1.54405e-13	1.34332e-17	NA
LZTS1	leucine zipper, putative tumor suppressor 1	1	5.64697e-14	2.52163e-29	3.69902e-22
MARCKSL1	MARCKS-like 1	1	6.60995e-12	9.64793e-11	8.12069e-10
MBP	myelin basic protein	1	3.84037e-12	1.48998e-36	2.29878e-28
MIA	melanoma inhibitory activity	1	6.35431e-13	3.28012e-20	NA
MITF	microphthalmia-associated transcription factor	1	1.07832e-22	1.42558e-59	4.21095e-57
MLANA	melan-A	1	1.35743e-21	9.39929e-60	9.55895e-108
MREG	melanoregulin	1	1.22947e-11	1.00591e-31	7.68633e-21
MYC	v-myc avian myelocytomatosis viral oncogene homolog	1	2.5101e-09	1.70416e-11	2.57838e-07
MYEF2	myelin expression factor 2	1	3.81559e-15	2.56068e-18	1.34935e-05
NEDD4L	neural precursor cell expressed, developmentally down-regulated 4-like, E3 ubiquitin protein ligase	1	1.51464e-13	1.76045e-23	4.74689e-14
NSG1	neuron specific gene family member 1	1	3.49385e-11	6.7993e-21	4.18954e-53
PHACTR1	phosphatase and actin regulator 1	1	5.51855e-12	2.0794e-35	8.01143e-25
PIR	pirin (iron-binding nuclear protein)	1	5.63588e-14	1.69556e-42	NA
PLEKHH1	pleckstrin homology domain containing, family H (with MyTH4 domain) member 1	1	2.45513e-13	1.27302e-25	NA
PLP1	proteolipid protein 1	1	7.2284e-23	1.01161e-46	1.50195e-25
PMEL	premelanosome protein	1	4.0168e-16	1.69556e-42	1.01132e-57
POU3F2	POU class 3 homeobox 2	1	1.41918e-11	1.12906e-10	4.29035e-05
PRTG	protogenin	1	1.81869e-10	1.97745e-11	NA
RAB32	RAB32, member RAS oncogene family	1	4.68767e-06	8.74319e-15	1.03441e-15
RAB38	RAB38, member RAS oncogene family	1	2.11884e-14	9.38932e-32	7.3173e-42
RAP2B	RAP2B, member of RAS oncogene family	1	8.44772e-08	5.03951e-12	1.34508e-06
RNF125	ring finger protein 125, E3 ubiquitin protein ligase	1	1.47699e-12	5.91548e-20	0.12919
RNF144A	ring finger protein 144A	1	4.41452e-12	9.24903e-24	0.00194358
ROPN1	rhophilin associated tail protein 1	1	2.69155e-16	1.7261e-30	NA
RRAGD	Ras-related GTP binding D	1	2.05344e-19	1.69556e-42	5.83014e-30
S100B	S100 calcium binding protein B	1	2.67538e-17	7.28157e-27	2.0589e-23
SCARB1	scavenger receptor class B, member 1	1	6.99921e-14	2.99582e-21	1.05699e-12
SDCBP	syndecan binding protein (syntenin)	1	9.80321e-12	6.2773e-25	2.58978e-25
SEMA6A	sema domain, transmembrane domain (TM), and cytoplasmic domain, (semaphorin) 6A	1	9.03378e-14	7.85522e-26	7.9621e-21
SHC4	SHC (Src homology 2 domain containing) family, member 4	1	1.33116e-13	4.1261e-17	NA
SIRPA	signal-regulatory protein alpha	1	8.19257e-11	8.50549e-21	6.31964e-13
SLC19A2	solute carrier family 19 (thiamine transporter), member 2	1	7.0709e-13	1.4371e-27	8.22167e-22
SLC45A2	solute carrier family 45, member 2	1	8.15224e-19	2.49352e-29	6.90372e-37
SNCA	synuclein, alpha (non A4 component of amyloid precursor)	1	5.61035e-15	4.55895e-29	3.84453e-43
SNX10	sorting nexin 10	1	6.30287e-13	1.28391e-28	2.92843e-08
SOX10	SRY (sex determining region Y)-box 10	1	1.01599e-14	9.96428e-59	1.2529e-39
SPIRE1	spire-type actin nucleation factor 1	1	2.15035e-05	1.1623e-12	NA
ST3GAL6	ST3 beta-galactoside alpha-2,3-sialyltransferase 6	1	6.91118e-16	5.82781e-38	6.14699e-32
ST8SIA1	ST8 alpha-N-acetyl-neuraminide alpha-2,8-sialyltransferase 1	1	3.84037e-12	9.09905e-22	4.70034e-06
STEAP1	six transmembrane epithelial antigen of the prostate 1	1	1.65105e-07	1.83727e-07	0.0124173
STX7	syntaxin 7	1	5.32996e-12	1.53722e-19	9.05647e-21
STXBP1	syntaxin binding protein 1	1	2.36794e-12	2.6013e-19	1.06141e-21
TBC1D16	TBC1 domain family, member 16	1	1.73238e-17	9.87495e-39	3.76214e-28
TBC1D7	TBC1 domain family, member 7	1	1.5812e-13	2.04401e-40	NA
TIMM50	translocase of inner mitochondrial membrane 50 homolog (S. cerevisiae)	1	8.49151e-12	5.91548e-20	6.95432e-05
TNFRSF14	tumor necrosis factor receptor superfamily, member 14	1	7.71908e-18	1.25763e-40	5.90205e-35
TRIM63	tripartite motif containing 63, E3 ubiquitin protein ligase	1	1.43092e-15	1.66524e-35	NA
TRPM1	transient receptor potential cation channel, subfamily M, member 1	1	8.36018e-12	6.93635e-19	1.80136e-26
TTYH2	tweety family member 2	1	3.01592e-14	1.66524e-35	NA
TYR	tyrosinase	1	2.41043e-17	1.79031e-50	9.08326e-79
USP54	ubiquitin specific peptidase 54	1	9.93724e-13	1.80555e-18	NA
ZFYVE16	zinc finger, FYVE domain containing 16	1	8.45419e-11	9.58698e-30	5.61764e-06
ZNF703	zinc finger protein 703	1	5.6056e-06	2.93902e-07	NA
ZNF704	zinc finger protein 704	1	2.03204e-12	6.13971e-33	NA
ADAMTS9	ADAM metallopeptidase with thrombospondin type 1 motif, 9	2	1.35931e-06	1.73936e-10	2.52106e-27
BFSP1	beaded filament structural protein 1, filensin	2	1.47966e-06	3.48863e-05	8.57811e-09
CD1D	CD1d molecule	2	3.7485e-06	1.6844e-09	1.86355e-09
CD74	CD74 molecule, major histocompatibility complex, class II invariant chain	2	3.57154e-08	4.60755e-09	2.05307e-06
CFI	complement factor I	2	2.65233e-05	1.23144e-05	8.43064e-09
CHST1	carbohydrate (keratan sulfate Gal-6) sulfotransferase 1	2	1.29742e-07	4.03064e-14	2.42944e-19
CIITA	class II, major histocompatibility complex, transactivator	2	6.14823e-09	2.46411e-08	2.55506e-06
CXCL14	chemokine (C-X-C motif) ligand 14	2	1.13344e-05	0.100824	0.000406616
DAB1	Dab, reelin signal transducer, homolog 1 (Drosophila)	2	1.17801e-05	8.98193e-07	9.90079e-07
ELMO1	engulfment and cell motility 1	2	1.96468e-16	8.99342e-16	5.091e-09
FHDC1	FH2 domain containing 1	2	1.57689e-07	2.63979e-10	NA
FOXD3	forkhead box D3	2	5.46361e-10	8.41042e-09	2.25334e-13
FREM2	FRAS1 related extracellular matrix protein 2	2	5.74047e-09	3.11384e-11	NA
GAGE3	G antigen 3	2	2.2355e-05	0.23861	NA
HIVEP3	human immunodeficiency virus type I enhancer binding protein 3	2	6.36619e-06	1.35467e-14	2.57838e-07
HLA-DMA	major histocompatibility complex, class II, DM alpha	2	1.57957e-07	1.94301e-05	8.01455e-07
HLA-DMB	major histocompatibility complex, class II, DM beta	2	1.16339e-10	4.03619e-09	5.62405e-07
HLA-DPA1	major histocompatibility complex, class II, DP alpha 1	2	5.30857e-08	7.30641e-06	1.04395e-06
HLA-DPB1	major histocompatibility complex, class II, DP beta 1	2	2.61309e-05	5.03142e-06	2.86901e-07
HLA-DQB1	major histocompatibility complex, class II, DQ beta 1	2	2.793e-07	1.81422e-08	4.61548e-07
HLA-DRA	major histocompatibility complex, class II, DR alpha	2	3.40039e-08	6.58884e-07	1.78855e-06
HLA-DRB6	major histocompatibility complex, class II, DR beta 6 (pseudogene)	2	2.02493e-09	1.13919e-07	NA
HOXC13	homeobox C13	2	1.60212e-08	3.88271e-06	3.7649e-05
LCTL	lactase-like	2	1.40757e-05	0.000579252	NA
LINC00189	long intergenic non-protein coding RNA 189	2	5.30857e-08	9.09115e-07	NA
NFE2L3	nuclear factor, erythroid 2-like 3	2	1.15492e-05	2.27303e-11	2.03928e-07
NGFR	nerve growth factor receptor	2	9.50034e-07	5.46943e-07	1.90324e-22
NLGN4X	neuroligin 4, X-linked	2	1.48398e-07	2.02704e-07	5.60922e-13
PRIMA1	proline rich membrane anchor 1	2	1.48398e-07	0.00103816	NA
PTCH1	patched 1	2	4.40622e-06	2.16454e-06	0.00285841
RASSF4	Ras association (RalGDS/AF-6) domain family member 4	2	1.2468e-06	7.70292e-07	2.22091e-08
RGS16	regulator of G-protein signaling 16	2	8.44772e-08	2.33802e-08	1.26049e-17
SERPINA3	serpin peptidase inhibitor, clade A (alpha-1 antiproteinase, antitrypsin), member 3	2	3.45012e-06	2.83169e-08	2.40149e-13
SERPINA5	serpin peptidase inhibitor, clade A (alpha-1 antiproteinase, antitrypsin), member 5	2	8.93023e-06	1.79913e-07	1.27472e-09
SHISA9	shisa family member 9	2	1.40274e-05	5.46683e-07	NA
SLC26A2	solute carrier family 26 (anion exchanger), member 2	2	1.1902e-07	2.82207e-12	1.64606e-09
SLC35F1	solute carrier family 35, member F1	2	1.05334e-07	2.913e-12	NA
SLITRK6	SLIT and NTRK-like family, member 6	2	2.27936e-05	2.5915e-14	NA
SOX2	SRY (sex determining region Y)-box 2	2	1.05905e-06	1.67162e-06	0.0465679
SOX2-OT	SOX2 overlapping transcript (non-protein coding)	2	7.28936e-07	0.00195795	NA
SPATA6	spermatogenesis associated 6	2	8.42435e-09	0.00286999	0.000156575
ST8SIA5	ST8 alpha-N-acetyl-neuraminide alpha-2,8-sialyltransferase 5	2	3.40039e-08	4.48276e-14	4.41761e-37
SYNM	synemin, intermediate filament protein	2	1.96634e-07	5.08886e-08	1.12408e-08
TRAF1	TNF receptor-associated factor 1	2	1.87819e-06	2.42096e-09	6.56019e-09
TXK	TXK tyrosine kinase	2	1.07707e-05	0.00125634	0.087798
MARCH4	membrane-associated ring finger (C3HC4) 4, E3 ubiquitin protein ligase	3	6.73748e-13	7.06497e-30	NA
ADAMTS15	ADAM metallopeptidase with thrombospondin type 1 motif, 15	3	1.77832e-08	4.88099e-14	NA
AJUBA	ajuba LIM protein	3	7.51867e-12	1.2164e-18	NA
ALPK2	alpha-kinase 2	3	1.90798e-14	1.05843e-29	NA
ANKRD55	ankyrin repeat domain 55	3	3.7485e-06	8.41042e-09	0.000992447
AOX1	aldehyde oxidase 1	3	1.33016e-14	7.6002e-41	1.89791e-12
ATP8B1	ATPase, aminophospholipid transporter, class I, type 8B, member 1	3	1.59884e-12	1.04819e-24	5.07433e-05
BASP1	brain abundant, membrane attached signal protein 1	3	2.61384e-13	1.66704e-22	1.36582e-18
BCL3	B-cell CLL/lymphoma 3	3	2.7121e-12	3.56816e-18	9.5918e-12
BEND6	BEN domain containing 6	3	3.49385e-11	8.40086e-12	NA
CASC10	cancer susceptibility candidate 10	3	5.74047e-09	1.46382e-08	NA
CCBE1	collagen and calcium binding EGF domains 1	3	3.9871e-15	8.25343e-21	NA
CD163L1	CD163 molecule-like 1	3	1.05905e-06	7.39275e-13	NA
CDH13	cadherin 13	3	8.88284e-17	6.34134e-35	3.84652e-13
COL13A1	collagen, type XIII, alpha 1	3	6.38297e-13	1.66043e-25	5.091e-09
COL1A1	collagen, type I, alpha 1	3	6.38405e-13	1.70712e-22	0.000525949
DAP	death-associated protein	3	1.91714e-11	7.20359e-11	4.70697e-07
DDAH1	dimethylarginine dimethylaminohydrolase 1	3	3.5572e-13	2.1081e-17	2.26364e-13
DOCK5	dedicator of cytokinesis 5	3	8.08607e-11	4.55633e-19	0.000331756
DSE	dermatan sulfate epimerase	3	1.73238e-17	1.05843e-29	1.61158e-19
EDN1	endothelin 1	3	2.16025e-18	6.0983e-22	1.27962e-06
EGFR	epidermal growth factor receptor	3	1.78955e-12	8.03599e-37	5.42711e-05
EXT1	exostosin glycosyltransferase 1	3	4.48478e-13	5.35382e-23	9.51883e-08
FAT3	FAT atypical cadherin 3	3	3.98283e-07	2.56068e-18	NA
FGF2	fibroblast growth factor 2 (basic)	3	8.78614e-14	2.9364e-20	0.0106355
FZD2	frizzled class receptor 2	3	3.2166e-12	1.56767e-24	3.84698e-09
GALNT10	polypeptide N-acetylgalactosaminyltransferase 10	3	1.03995e-11	4.32514e-21	2.15833e-08
GAP43	growth associated protein 43	3	1.14457e-05	5.44969e-11	3.53371e-43
GLIPR1	GLI pathogenesis-related 1	3	3.58494e-12	7.62008e-32	4.56213e-12
GLIS3	GLIS family zinc finger 3	3	1.12853e-10	3.25492e-25	NA
GPR176	G protein-coupled receptor 176	3	7.53367e-16	5.05809e-27	1.56328e-06
GPR39	G protein-coupled receptor 39	3	6.11529e-12	4.66263e-39	0.544095
HECW2	HECT, C2 and WW domain containing E3 ubiquitin protein ligase 2	3	3.40305e-13	3.50879e-26	NA
HRH1	histamine receptor H1	3	6.58381e-16	2.56525e-29	8.37068e-15
HS3ST3A1	heparan sulfate (glucosamine) 3-O-sulfotransferase 3A1	3	6.20881e-11	6.15594e-23	9.536e-15
HS3ST3B1	heparan sulfate (glucosamine) 3-O-sulfotransferase 3B1	3	9.88469e-12	5.75529e-24	8.1972e-05
ITGA2	integrin, alpha 2 (CD49B, alpha 2 subunit of VLA-2 receptor)	3	4.862e-08	1.56511e-24	0.000396207
KCNMA1	potassium large conductance calcium-activated channel, subfamily M, alpha member 1	3	8.52096e-16	4.94409e-38	2.64915e-12
KLF7	Kruppel-like factor 7 (ubiquitous)	3	9.64037e-13	1.67952e-23	0.0586692
LOC100288911	uncharacterized LOC100288911	3	2.03204e-12	4.59145e-28	NA
LOC100506457	uncharacterized LOC100506457	3	4.33929e-06	1.94062e-12	NA
LOXL1-AS1	LOXL1 antisense RNA 1	3	5.80246e-14	2.99737e-21	NA
LTBP2	latent transforming growth factor beta binding protein 2	3	3.84037e-12	5.7517e-30	NA
MIR31HG	MIR31 host gene (non-protein coding)	3	8.49151e-12	1.28391e-28	NA
NDP	Norrie disease (pseudoglioma)	3	1.05905e-06	1.10792e-09	3.75517e-26
NGF	nerve growth factor (beta polypeptide)	3	1.40578e-11	1.00433e-16	0.0140124
NHS	Nance-Horan syndrome (congenital cataracts and dental anomalies)	3	6.20881e-11	3.38036e-16	NA
NRP1	neuropilin 1	3	3.86284e-12	1.08621e-31	1.88989e-20
PCSK5	proprotein convertase subtilisin/kexin type 5	3	1.38208e-05	3.71238e-11	3.63264e-10
PDCD1LG2	programmed cell death 1 ligand 2	3	5.96982e-16	2.9464e-34	4.17159e-07
PLAU	plasminogen activator, urokinase	3	7.24485e-12	7.87953e-25	5.73431e-10
PODXL	podocalyxin-like	3	3.48553e-10	2.55499e-16	6.12555e-10
RAB3B	RAB3B, member RAS oncogene family	3	4.51526e-12	1.43596e-27	0.33778
ROBO4	roundabout, axon guidance receptor, homolog 4 (Drosophila)	3	2.793e-07	1.84287e-12	3.2698e-13
RUNX1-IT1	RUNX1 intronic transcript 1 (non-protein coding)	3	5.00004e-11	1.45144e-13	NA
S100A3	S100 calcium binding protein A3	3	2.32141e-10	4.84852e-12	0.141843
SCG5	secretogranin V (7B2 protein)	3	8.74991e-13	8.08389e-33	1.45773e-23
SERPINE1	serpin peptidase inhibitor, clade E (nexin, plasminogen activator inhibitor type 1), member 1	3	8.05232e-15	7.7711e-39	2.17829e-16
SLC16A2	solute carrier family 16, member 2 (thyroid hormone transporter)	3	9.93724e-13	2.04682e-19	2.48692e-08
SLC22A4	solute carrier family 22 (organic cation/zwitterion transporter), member 4	3	8.52096e-16	2.52154e-33	4.85743e-09
STARD13	StAR-related lipid transfer (START) domain containing 13	3	2.71719e-07	1.63205e-06	3.47665e-05
STC2	stanniocalcin 2	3	3.39114e-14	3.80042e-36	1.00192e-06
TBC1D2	TBC1 domain family, member 2	3	2.39468e-12	8.83119e-13	2.65492e-09
TCF4	transcription factor 4	3	6.95458e-12	4.82039e-26	1.95616e-23
TLDC1	TBC/LysM-associated domain containing 1	3	1.94591e-13	9.1996e-21	0.441806
TMEM200A	transmembrane protein 200A	3	1.73238e-17	5.59684e-41	NA
TRAM2	translocation associated membrane protein 2	3	9.80396e-11	8.49094e-22	1.9054e-10
VCL	vinculin	3	4.57991e-12	1.71214e-23	4.71519e-08
VEGFC	vascular endothelial growth factor C	3	4.0168e-16	2.05292e-31	1.09135e-25
VGLL3	vestigial-like family member 3	3	4.0168e-16	1.43918e-28	2.89898e-07
WNT5B	wingless-type MMTV integration site family, member 5B	3	2.27996e-13	1.22184e-28	8.1972e-05
