# Supplementary material for: A melanoma subtype with intrinsic resistance to BRAF inhibition identified by receptor tyrosine kinases gene-driven classification
Source: Oncotarget. 2015 Jan 30;6(7):5118–33. doi: 10.18632/oncotarget.3007 (PMC4467137; doi:10.18632/oncotarget.3007)
Supplement: Supplementary file 4 [file oncotarget-06-5118-s004.xlsx]

## Sheet: Suppl. Table 6
Supplementary Table S6: Information of patients and of melanoma specimens used in immunohistochemical analysis
Patient	Age at Vemurafenib initiation date	Gender	Year of melanoma diagnosis	Site of primary melanoma	Vemurafenib (initiation date)	Date of biopsy	Site of biopsy	Pre/Post treatment biopsy	Response category	Time from biopsy to Vemurafenib (days)
P1	76	F	1993	right foot	May 2013	May 2012	right lymph node	Pre	Responder	-372
P2	56	M	2005	left thigh	February 2013	October 2012	left groin recurrence	Pre	Non Responder	-112
						November 2012	left inguinal region	Pre		-85
						June 2013	subcutaneous	Post		131
P3	60	F	2010	dorsal region	November 2013	June 2010	primary tumor	Pre	Non Responder	-1254
						September 2013	axillary soft tissues	Pre		-63
						March 2014	left axillary soft tissues	Post		103
						April 2014	axillary left skin	Post		148
P4	66	M	2011	right shoulder	January 2014	August 2013	right axillary soft tissues	Pre	Responder	-155
P5	72	F	2012	left leg	October 2012	April 2012	crural inguinal lymph node	Pre	Non Responder	-156
